# Supplementary material for: Macrophage-derived EDA-A2 inhibits intestinal stem cells by targeting miR-494/EDA2R/β-catenin signaling in mice
Source: Commun Biol. 2021 Feb 16;4:213. doi: 10.1038/s42003-021-01730-0 (PMC7887198; doi:10.1038/s42003-021-01730-0)
Supplement: Supplementary file 3 — Supplementary Data 1 [file 42003_2021_1730_MOESM3_ESM.xlsx]

## Sheet: fig 1
	H2O	DSS
fig 1c colonic crypt	17.1284	5.1934
	16.4382	6.1294
	13.9214	4.8711
	14.0721	4.7921
	13.8672	4.3214
	14.3291	3.9884
fig 1c colon	81.4562	21.3294
	53.862	16.2816
	83.2971	23.4821
	43.7915	17.9201
fig 1c plasma	17.1617	6.0839
	20.3159	6.47655
	16.4498	4.8762
	16.9063	4.295
	normal	A-UC	A-CD
fig 1d human colon	11.6231	2.7001	4.61609
	6.09208	2.5314	5.50912
	12.0561	2.8901	5.87526
	7.33247	2.9751	7.94852
	5.84136	2.6961	8.3018
	10.0411	4.8921	5.50912
	15.5673	4.1642	3.29688
	10.5541	3.78618	6.18326
	5.86139	1.90879	5.14225
	8.62352	4.13988	5.39938
	9.85282	2.35818	5.68393
	17.1235	5.67541	6.78058
		4.37077	3.25085
			5.01192
			6.75788
			3.25085
			5.0789
			5.2413
	normal	A-UC	A-CD
figure 1d human exosomes	9.353	7.05528	8.6496
	16.1914	7.9766	6.6931
	81.4534	5.8905	4.6435
	123.16	3.9681	7.6542
	6.9316	1.1458	1.3289
	7.343	1.1613	0.8514
	7.2237	2.4267	5.274
	7.0437	1.9983	8.9495
	19.3778	0.8283	0.7795
	38.3243	0.7889	0.8422
	18.956	0.9991	1.3699
	14.0636	0.88509	2.6827
	125.337	1.9735	14.9642
	82.3109	2.0109	9.2593
	140.353	2.5718	11.4814
	10.0312	2.019	2.21721
	8.9416	3.3733	2.17217
	7.3021	1.9197	6.58613
	11.6029	7.8383	2.28932
	11.4598	5.704	3.9458
		5.7553	3.92072
		4.5321	4.98578
		1.3646
		1.6496
		3.0204
		3.2867
		2.5229
		2.7949
		0.0409
		0.0434
		8.0215
		1.0356
		0.7853
figure 1e	miR-494-3p	IL1	IL6
	10.6381	4.22846	20.527
	4.67244	23.4406	26.187
	5.81962	15.5636	63.0614
	10.2646	2.25491	11.2076
	7.0616	10.6534	58.115
	5.58482	22.0728	83.8728
	2.53916	71.4963	158.646
	7.56651	17.1101	36.7741
	7.94908	13.8722	30.2741
	2.52716	54.2356	93.6459
	5.95006	16.7824	52.478
	4.63145	20.425	74.1235
	3.97518	25.365	85.126
	8.19749	8.7169	5.36906
	1.88335	53.2605	144.068
	1.69057	60.4725	174.129
	0.889266	90.125	94.8715
	2.53836	72.321
	1.87455	81.8766	129.896
	7.71863	5.1371	51.7741
	3.43341	52.8739	136.91
	2.08429	64.1893	175.881
	1.62367	93.8364	51.3033

## Sheet: fig 2
fig 2b	WT	KO
	52.25	44.65
	66.9	40.56
	60.36	41.12
	53.24	41.67
	55.74	42.87
	56.21	46.15
	56.85	48.02
		DSS miR-494 +/+						DSS miR-494 -/-
fig 2c body weight change	Day 1	1.03279	1.01734	1.02273	1.00559	1.00546	1	1.02575	1.04661	1.02881	1.05907	1.02273	1.04867
	day 2	1.04372	1.03468	1.05114	1.03911	1.01093	1.03977	1	1.05509	1.02058	1.05907	1.02727	1.0177
	Day 3	1.01639	1.0289	1.02273	1.02793	1.02732	1.02841	1.02575	0.987288	0.983539	0.962025	1.01818	1.02212
	Day 4	1.03279	1.03468	0.982955	1.03911	1.04372	1.03409	0.995708	0.923729	0.921811	0.898734	0.972727	0.995575
	Day 5	1.03279	1.0289	0.948864	1	1.04372	1.01136	0.987124	0.817797	0.864198	0.922727	0.922727	0.960177
	Day 6	1.03279	1.03468	0.920455	0.994413	1.00546	0.988636	0.965665	0.775424	0.851852	0.772152	0.913636	0.876106
	Day 7	1.01093	1.01156	0.926136	0.949721	0.994536	0.977273	0.901288	0.690678	0.831276	0.683544	0.886364	0.845133
		MiR494+/+			miR-494 -/-
fig 2c DAI	1	0	0	0	0	0	0	0	0
	2	0	0	0	0	0	0	0	0
	3	0	0	0	1	1	1	0	0
	4	1	0	0	2	2	3	1	0
	5	2	0	0	4	3	4	2	2
	6	3	1	1	5	4	5	3	4
	7	4	2	2	8	6	8	6	6
fig 2d histology score	DSS miR494+/+	DSS miR-494 -/-
	3	10
	5	10
	2	8
	5	8
	4	10
	3	10
	3	10
fig 2e relative intensity of Ki67+ cells	DSS miR494+/+	DSS miR-494 -/-
	4.47771	1.22739
	9.38854	1
	5.96427	1.3949
	6.12864	2.61083
	7.67942	1.38401
fig 2f	Day 1		Day 6
	DSS miR494+/+	DSS miR-494 -/-	DSS miR494+/+	DSS miR-494 -/-
	126.143	35.44	246.219	351.141
	116.499	28.844	296.939	283.734
	208.279	39.446	368.402	291.73
	116.499	26.833	456.572	270.717
	106.151	16.971	142.382	110.36
	90	32.802	178.9	154.444
	84.214	26.306	294.016	203.32
	91.389	102.703	207.141	125.807
	76.837	80.722	255.004	119.945
	59.093	73.239	369.134	290.241
	78.23	69.971	340.906	478.874
	60	94.868	453.357	252.606
	102.176	72.993	218.676	116.673
	55.317	80.05	200.581	116.673
	44.721	115.256	242.334	479.567
	21.26	93.723	372	185.151
	18	83.57	248.584	184.598
	28	80.722	768.492	184.598
	32	138.521	452.642	305.529
		102.703	388.048	206.652
		84	339.411	278.471
		80.498	339.411	142.431
		93.915	424.349	200.832
			369.207	200.832
			369.207	124.811
			291.116	123.146
				106.32
			441.5	120.599
			441.5	123.693
			642.018	393.309
			216.658	288.562
			464.733	222
			759.373	133.222
			453.03	118.338
			579.008	261.947
			459.353	204
			487.731	222.729
			487.731	454.616
			358.971	158.405
				230.903
				228.473
				118.338
				311.191
				126.57
				113.842
				145.121
				114.63
fig 2g	Day 1		Day 6
	DSS miR494+/+	DSS miR-494 -/-	DSS miR494+/+	DSS miR-494 -/-
	1	1.0512	0.85	0.45238
	0.91423	1.0284	0.8	0.40274
	1.12943	0.97893	0.8102	0.44943
	0.96823	0.9523	0.84293	0.41394

## Sheet: fig 3
fig 3a	CT	WT	MT
	1	0.5	0.91
	1	0.5	0.85
	1	0.47	0.83
fig 3b	DSS miR494 +/+	DSS miR494 -/-
	4.8792	20.0311
	4.7932	12.567
	1.5325	11.5326
	1.8932	11.3205
fig 3c	CT	miR-494-3p
	989.214	608.459
	973.215	600.392
	953.945	592.185
	910.453	548.294
fig 3d	normal +/+	normal-/-	EDA-A2 +/+	EDA-A2 -/-	EDA-A2+ Adv-EDA2Ri +/+	EDA-A2+ Adv-EDA2Ri -/-
	438	290	348	372	247	180
	480	255	376	413	217	275
	142	212	442	418	223	220
	319	338	409	347	216	153
	234	236	224	275	81	178
	182	207	192	215	169	266
	280	226	370	308	234	183
	267	348	276	259	210	237
	310	216	210	224	113	288
	264	395	246	285	196	562
	249	272	294	167	150	361
	269	312	259	247	191	429
	272	285		222	212	290
	514	349		232	270	398
	320	353		274	132	215
	349	252		208	268	180
	265	358				268
	221					413
	312					232
	255					277
	228					204
	485					253
	572					276
	447					291
	232					285
	442					223
	222					275
	247					208
	210					108
						199
						229
Fig 3f	CM of LPL +/+	CM of LPL -/-
	87	103
	236	73
	215	104
	156	58
	111	59
	154	93
	98	83
	91	101
	120	67
	98	83
	81	119
	139	68
	164	105
	169	152
	231	171
	267	92
	174	51
	221	108
	130	169
	128	123
	161	125
	134	186
	178	116
	191	172
	210	112
	112	158
	81	135
	114	67
	94	166
		89
		81
		73
		46
		63
		86
		67
		62
		60
		79
		161
		163
		121
		88
		181
		93
		147
		79
		155
		78
		164
		51
		87
		108
		69
		99
		148
		81
		150
		155
		111
		186
		120
		115
		61
		164
		80
		74
		143
		182
		66
		94
		173
		184
		57
Fig 3h	miR-494 +/+	miR-494 -/-
	1.17093	16.5703
	2.81825	12.8615
	3.39873	16.521
	2.524	14.892
fig 3i	Normal+ Control	Normal + miR-494-3p agomir	BMDM CM + Control	BMDM CM+miR-494-3p agomir
	655	363	668	674
	736	413	216	584
	164	400	169	165
	382	529	213	260
	416	270	127	527
	480	256	180	616
	458	506	390	156
	309	550	121	485
	427	302	469	480
	236	268	427	516
	516	293	165	538
	339	182	234	429
	290	433	216	648
	528	465	345	452
	270	647	62	524
	213	508	444	414
	590	275	222	459
	281	379	366	362
	382	570	108	486
	566	486	204	461
	357	558	408	233
	242	324	443	289
	510	348	180
	468	315	342
	263	529	352
	544	564	448
		228	217
		397	268
		459	264
		264	539
			399
			224
			231
			448

## Sheet: fig 4
fig 4a left	mir 494 +/+	miR494 -/-
	15.6	28.2
	16.6	21.8
	15.1	31.9
	14.8	35
	12.4	42.4
	15.2	23.1
fig 4a right	M1		M2
	miR494 +/+	miR494 -/-	miR494 +/+	miR494 -/-
	4.5152	9.4374	1.0215	1.20482
	6.308	7.8796	1.0584	1.67904
	4.62	8.177	1.4552	1.1458
	4.26	10.076	1.31838	1.9624
fig 4c	IFNgamma	mir 494 +/+	miR494 -/-
		14.736	26.895
		20.445	22.135
		15.907	23.321
	IL-1β	21.561	24.804
		19.032	33.04
		18.192	40.833
		15.216	30.272
		13.945	29.31
	IL-6	19.76	25.957
		16.605	21.868
		11.104	28.481
		10.826	25.567
		13.679	17.321
	IL-12	16.687	28.979
		12.806	39.078
		13.214	54.507
		15.655	35.897
		14.735	39.699
Fig 4d weight change	Day	PBS-miR-494+/+			PBS-miR-494-/-			liposome-miR-494+/+				liposome-miR-494-/-
	0	1	1	1	1	1	1	1	1	1	1	1	1	1
	1	1.00104	0.996257	0.998194	0.965183	0.982759	0.973924	0.973709	0.984349	0.997529	0.976411	0.966921	1.00271	0.980174
	2	1.01422	0.986965	0.995921	0.993389	0.992672	0.992102	0.979924	0.997529	0.985173	0.995746	0.959712	0.966155	0.959741
	3	1.01517	0.979516	0.988194	0.998237	0.96681	0.975823	0.987094	0.999176	0.9757	0.976025	0.978796	0.976986	0.970744
	4	1	0.961825	0.980274	0.940943	0.915086	0.929475	0.987094	0.984698	0.960873	0.974478	0.988974	0.994134	0.991942
	5	0.979147	0.924115	0.950285	0.882768	0.882759	0.879274	0.954952	0.977759	0.951334	0.96017	0.960136	0.978339	0.972045
	6	0.97346	0.93203	0.958294	0.838255	0.854741	0.848752	0.955908	0.96028	0.944267	0.955367	0.942324	0.974729	0.969234
Fig 4d DAI	Day	EL-miR-494+/+			EL-miR-494-/-			CL-miR-494+/+					CL-miR-494-/-
	0	0	0	0	0	0	0	0	0	0	0	0	0	0	0	0
	1	1	1	1	2	1	1	1	2	1	0	1	1	1	1	1
	2	0	0	1	4	2	2	0	2	0	1	0	0	2	2	0
	3	2	0	1	6	4	4	0	1	0	1	1	1	1	2	1
	4	1	0	4	8	4	5	0	1	0	2	1	1	1	4	1
	5	4	1	5	8	6	8	2	3	1	3	1	2	2	4	4
	6	5	3	5	8	8	8	4	5	2	6	5	2	2	4	6
	7	6	4	5	8	8	8	6	6	6	8	6	2	6	8	6
Fig 4e Colon length	EL-miR-494+/+	EL-miR-494-/-	CL-miR-494+/+	CL-miR-494-/-
	58.14	44.25	56.32	53.54
	63.28	47.67	54.12	55.79
	60.82	48.51	61.28	54.99
	56.17	42.65	60.74	57.62
	57.25	43.36	56.01	58.41
		50.29
Fig 4f	EL-miR-494+/+	EL-miR-494-/-	CL-miR-494+/+	CL-miR-494-/-
	4	7	3	2
	3	10	5	2
	2	7	3	3
	3	7	5	5
	2	10	4	4
Fig 4g	EL-miR-494+/+	EL-miR-494-/-	CL-miR-494+/+	CL-miR-494-/-
	10.222	2.58804	10.4542	7.69257
	12.3947	1	12.3558	6.86556
	13.4871	1.5814	14.6217	6.0579
	12.6894	1.0519	14.0698	5.1813
Fig 4h	EL-miR-494+/+	EL-miR-494-/-	CL-miR-494+/+	CL-miR-494-/-
	1	11.3142	0.517383	0.610194
	1	12.5786	0.72468	0.47825
	1	9.4724	0.67963	0.463
	1	13.7146	0.56796	0.5786

## Sheet: fig 5
Fig 5a		control	miR-494-3p mimic	control + LPS	miR-494-3p mimic + LPS
	miR494-3p	2.23145	9.23853	1.32055	3.50382
		2.53421	8.32578	1.52974	3.59701
		2.36469	7.42953	1.48402	3.89084
		control	miR-494-3p agomir	control + LPS	miR-494-3p agomir + LPS
	IL-6	23.973	15.541	320.775	186.01
		24.492	16.401	295.571	198.101
		25.417	16.173	321.369	186.421
	IL-1β	17.561	20.909	23.432	20.699
		18.649	21.839	25.697	19.063
		17.144	20.07	24.487	20.07
	ccl5	24.478	27.189	391.429	206.179
		24.381	26.283	380.746	210.973
		24.986	25.494	373.716	212.582
	cxcl10	216.785	207.759	528.241	447.972
		210.387	208.244	531.384	442.483
		205.659	209.339	542.991	432.202
Fig 5b		WT	KO	WT+ Lps	KO+ Lps
	miR494-3p	14.863	1.67082	2.79224	1.22055
		17.1938	1.47597	2.97401	1.52974
		19.1874	1.71037	2.79743	1.48402
	IL-6	28.642	51.606	246.387	428.381
		28.974	50.982	247.914	420.184
		28.966	50.426	249.41	417.421
	IL-1β	28.723	21.749	25.966	32.109
		27.198	21.701	27.965	34.014
		26.813	21.959	26.449	30.639
	ccl5	21.105	22.115	424.05	547.566
		21.024	22.392	391.394	546.012
		21.015	22.789	435.168	545.764
	cxcl10	263.769	228.723	514.3	633.313
		259.312	230.861	501.392	630.183
		254.4	235.084	489.415	655.228
Fig 5c	IEC control	IEC miR-494 mimic	IEC control +12h Lps	IEC miR-494 mimic +12h Lps
	16751.3	30886.1	80806.2	28607.1
	15007.9	23129.2	87703.3	58917.6
		24376.1	105913	24733.5
Fig 5e		IEC control	IEC miR-494 mimic	IEC control + Lps	IEC miR-494 mimic + Lps
	iNOS	13.0488	20.9651	547.399	440.61
		10.2874	18.9375	529.472	438.923
		7.0247	17.4121	514.439	435.202
	Cox2	179.284	57.2845	168.287	67.5741
		161.533	67.1871	180.973	60.1927
		196.708	46.687	196.708	47.8284
	IL-6	14.1264	34.8694	126.584	46.5609
		16.2994	45.1872	96.2945	40.0432
		19.7667	54.1102	62.0646	35.0319
	Fizz1	3.13313	7.65138	2.5778	8.91236
		3.09834	7.78942	2.50275	8.9692
		3.05976	7.9535	2.49758	9.03603
	Arg1	25.1894	28.1746	102.201	303.729
		25.0893	27.6834	102.218	219.572
		24.8587	26.3351	102.311	139.096
	TGFβ	6.63774	7.15028	7.9436	10.6931
		6.8747	7.07643	7.80245	10.5928
		7.06801	6.93678	7.76733	10.0367
	Ym1	9.02452	9.80245	1.24395	3.76203
		11.8453	8.43104	1.24016	3.75498
		5.08229	11.0042	1.25103	3.73463
	EDA-A2	3.73284	3.55928	6.98299	20.0274
		3.79853	3.54922	6.95729	20.4482
		3.67452	3.61934	7.03382	19.3298
Fig 5d	normal	IEC +/+	IEC -/-
	1	3.94203	6.6087
	1.62319	3.88406	6.23188
		2.73623	5.97513
Fig 5f
		Normal			IEC-WT + Lps			IEC-KO + Lps
	iNOS	1.31213	0.844443	1.08834	91.8237	96.5653	93.5937	134.081	130.311	132.947
	IL-6	0.829461	0.757	0.782084	7.01277	6.11472	6.63908	10.5158	11.4828	11.0783
	cox2	3.16052	0.763162	2.45243	53.9916	62.9916	59.2849	127.239	130.676	128.94
	Fizz1	9.49046	15.7896	12.3414	13.8886	16.0397	15.395	6.97148	8.987	7.92748
	Arg1	8.9213	6.32625	7.19375	31.1931	38.7957	35.0246	64.2516	33.0649	46.0385
	TGF-b	9.80984	7.90426	8.75929	35.5317	34.4439	34.9275	18.4286	17.7042	18.0375
	Ym1	20.0085	25.0818	22.5392	10.4253	9.69647	10.0486	1.97946	2.2952	2.04459
	EDA-A2	3.0834	4.11745	3.69372	5.01321	5.41488	5.38236	25.0085	25.0818	25.1048

## Sheet: fig 6
fig 6c	CT	WT	MT
	1	0.5	1.15
	0.98	0.54	1.11
	1.21	0.64	0.94
fig 6d	Adv-ctrl WT	Adv-ctrl KO	Adv-IKKβi WT	Adv-IKKβi KO
	60.65	49.32	58.54	62.99
	62.25	52.17	55.67	68.22
	60.16	47.92	58.14	53.01
	53.01	48.24	60.8	59.27
	56.86	45.21	57.61	58.32
	53.08		57.92	56.93
fig 6e	day	+/+ control					-/- control				+/+ IKKβi					-/- IKKβi
	1	0	0	0	0	0	0	0	0	0	0	0	0	0	0	0	0	0	0	0
	2	3	4	2	3	2	1	4	3	3	2	2	3	3	3	2	1	1	3	4
	3	2	3	1	2	1	2	3	3	2	1	1	3	3	3	4	2	2	3	3
	4	2	2	1	2	0	5	5	6	2	2	4	5	4	2	4	2	2	2	2
	5	5	6	3	3	1	8	8	8	5	2	4	6	5	5	4	6	2	4	6
	6	6	6	6	6	6	8	8	8	8	5	5	6	6	6	4	6	4	5	6
Fig 6f histology score	Adv-ctrl WT	Adv-ctrl KO	Adv-IKKβi WT	Adv-IKKβi KO
	3	8	2	3
	2	8	2	2
	2	8	2	3
	2	6	3	4
	2	8	2	2
fig 6f F4/80 intensity	Adv-ctrl WT	Adv-ctrl KO	Adv-IKKβi WT	Adv-IKKβi KO
	2.55556	67.8889	1	2.44444
	1.83333	63.9444	2.05556	1.16667
	3.61478	47.5556	3.41744	3.33333
	2.17422	44.7222	1.84889	2.16667
	3.49632	59.5556	2.18444	2.45556
fig 6g		Adv-ctrl WT	Adv-ctrl KO	Adv-IKKβi WT	Adv-IKKβi KO
	IFNgamma	14.264	25.342	14.963	19.609
		13.252	28.472	18.716	17.367
		12.225	27.865	15.142	18.631
	IL-1β	17.183	23.179	15.478	15.432
		15.235	21.747	17.8927	13.778
		15.137	22.753	16.259	14.062
	IL-6	13.672	21.322	11.648	19.785
		10.891	34.6366	13.672	13.478
		11.652	31.749	12.428	12.852
	IL-12	12.387	25.753	17.491	18.774
		13.659	25.493	20.833	16.235
		11.207	26.842	18.853	17.423

## Sheet: fig 7
fig 7a	miR-494+/+ + control-agomir	miR-494-/- + control-agomir	miR-494-/- + miR-494-agomir
	67.83	53.55	57.04
	65.56	53.17	66.03
	71.85	53.83	59.09
	66.96	52.98	60.03
		53.21	58.42
Fig 7b weight change	day	miR-494+/+ + control-agomir				miR-494-/- + control-agomir				miR-494-/- + miR-494-agomir
	0	1	1	1	1	1	1	1	1	1	1	1
	1	1.02281	1.01613	1.00928	1.01455	1.0155	1.02058	1.02767	1.02381	1.04918	1.02164	1.02326
	2	1.06084	1.03629	1	1.04364	1.00388	1.01235	1.00395	1.01701	1.03279	1.01732	1.03876
	3	1.0038	1.01613	1	1.01818	1.00775	1.01235	1.00395	0.962585	1.07377	1.01732	1.02713
	4	0.969163	0.979839	0.960573	0.96	0.968372	0.924733	0.956285	0.894558	1.03279	1.00866	1.00775
	5	0.927757	0.943548	0.928315	0.905455	0.953488	0.893004	0.924901	0.819728	0.991803	0.95671	0.968992
	6	0.885932	0.879032	0.863799	0.883636	0.883721	0.831276	0.869565	0.738095	0.942623	0.909091	0.922481
fig 7b DAI	day	miR-494+/+ + control-agomir				miR-494-/- + control-agomir				miR-494-/- + miR-494-agomir
	1	0	0	0	0	0	0	0	0	0	0	0
	2	0	0	0	0	0	0	0	0	0	0	0
	3	0	0	0	0	2	2	1	1	0	0	0
	4	2	2	2	1	5	4	6	4	2	2	1
	5	2	3	2	2	6	6	5	6	3	2	1
	6	3	3	2	2	6	7	6	5	3	2	2
	7	4	4	3	3	8	8	8	8	4	3	4
fig 7c histology score	miR-494+/+ + control-agomir	miR-494-/- + control-agomir	miR-494-/- + miR-494-agomir
	6	11	4	0.000611684
	4	12	6	0.00198021
	6	10	7
	7	10	2
		12	7
fig 7d	miR-494+/+ + control-agomir	miR-494-/- + control-agomir	miR-494-/- + miR-494-agomir
	198.658	58.249	198.658
	208.279	66.068	208.279
	117.614	60.745	117.614
	114.83	63.285	214.83
	203.446	51.614	103.446
	154.871	48.094	154.871
	211.647	51.614	111.647
	89.045	58.249	89.045
	90.05	68.411	90.05
	69.759	67.082	169.759
	134.71	68.015	234.71
	209.202	64.203	109.202
	82.759	28.302	82.759
	126.143	70.036	126.143
	131.795	72.622	131.795
	202.044		102.044
	87.216		178.216
	196.747		96.747
	121.824		121.824
	118.68		118.68
			87.207
			81.056
			129.557
			90.05
			98.087
fig 7e	normal	uninflamed-UC	inflamed-UC
	0.13438	0.10996	0.14076
	0.12691	0.043738	0.12046
	0.12582	0.19534	0.12973
	0.15828	0.05156	0.1318
	0.17566	0.022156	0.11715
	0.098387	0.10125	0.17989
	0.068913	0.07539	0.20937
	0.05338	0.11032	0.21775
	0.13307	0.066528	0.11979
	-0.00855	0.15477	0.077681
	0.1481	0.11169	0.055959
	0.13019	0.09975	0.1885
	0.073501	0.090498	0.14167
	0.18678	0.15175	0.10937
	0.070439	0.15282	0.08688
	0.14586	0.080856	0.14254
	0.18485	0.13692	0.15941
	0.17421	0.051939	0.133
	0.035514	0.24923	0.064361
	0.095023	0.15441	0.050147
	0.098568	0.13969	0.10195
	0.14391	0.10866	0.52952
	0.1372	0.070519	0.15869
	0.040579	0.22732	0.16384
	0.068571	0.095806	0.13179
	0.16837	0.092303	0.12013
	0.14176	0.22385	0.26423
	0.050689	-0.02863	0.091832
	0.13993	0.16984	0.11137
	-0.0104	0.12801	0.21254
	0.14789	0.11668	0.084037
		0.11182	0.037631
		0.053185	0.22753
		0.15015	0.073628
		0.127	0.16346
		0.2157	0.13031
		0.14529	0.26846
		0.12683	0.18382
		0.17544	0.1226
		0.15777	0.21638
		0.18965	0.31205
		0.099945	0.19778
		-0.01459	0.13253
		0.13949	0.0948
		0.17787	0.08611
		0.069669	0.19453
		0.14121	0.20246
		-0.02132	0.11468
		0.08794	0.14196
		0.10948	0.14834
		-0.0445	0.18349
		0.014591	0.077185
		0.17346	0.14318
		-0.03718	0.21452
		0.12828	0.16109
		0.17489	0.13534
		0.1148	0.17012
		0.090182	0.19888
		0.050486	0.0944
		0.011026	0.038904
		0.17073	0.13299
		0.02256	0.10338
		0.28515	0.12319
		0.11289
		0.18871
		0.19918
fig 7g	miR-494-3p	IKKbeta
	10.6381	1.19426
	4.67244	35.1194
	5.81962	26.3943
	10.2646	1.85296
	7.0616	3.10943
	5.58482	30.3177
	2.53916	55.461
	7.56651	8.479
	7.94908	8.568
	2.52716	25.467
	5.95006	48.276
	4.63145	59.742
	3.97517	65.647
	8.19749	1.04777
	1.88335	110.815
	1.69057	90.468
	0.889266	105.783
	2.53836	60.3831
	1.87455	98.7325
	7.71863	9.72266
	3.43341	61.1323
	2.08429	44.4206
	1.62367	80.5206
